# Supplementary material for: Thermal Degradation and Carbonization Mechanism of Fe−Based Metal−Organic Frameworks onto Flame−Retardant Polyethylene Terephthalate
Source: Polymers (Basel). 2023 Jan 1;15(1):224. doi: 10.3390/polym15010224 (PMC9823990; doi:10.3390/polym15010224)
Supplement: Supplementary file 1 [file polymers-15-00224-s001.zip]

Archive with 1 entries (1 files):
- polymers-2105589-supplementary.pdf
